# Supplementary material for: A Murine Skin Infection Model Capable of Differentiating the Dermatopathology of Community-Associated MRSA Strain USA300 from Other MRSA Strains
Source: Microorganisms. 2021 Jan 30;9(2):287. doi: 10.3390/microorganisms9020287 (PMC7912111; doi:10.3390/microorganisms9020287)
Supplement: Supplementary file 1 [file microorganisms-09-00287-s001.zip]

Archive with 1 entries (1 files):
- microorganisms-1066290-supplementary.pdf
